# Supplementary material for: Beneficial Effects of Sideritis clandestina Extracts and Sideridiol against Amyloid β Toxicity
Source: Antioxidants (Basel). 2024 Feb 21;13(3):261. doi: 10.3390/antiox13030261 (PMC10967505; doi:10.3390/antiox13030261)
Supplement: Supplementary file 1 [file antioxidants-13-00261-s001.zip]

Archive with 1 entries (1 files):
- antioxidants-2799609-supplementary.pdf
